# Supplementary material for: Analysis of the Curative Effect of Temporomandibular Joint Disc Release and Fixation Combined with Chitosan Injection in the Treatment of Temporomandibular Joint Osteoarthrosis
Source: J Clin Med. 2023 Feb 19;12(4):1657. doi: 10.3390/jcm12041657 (PMC9966182; doi:10.3390/jcm12041657)
Supplement: Supplementary file 1 [file jcm-12-01657-s001.zip]

Archive with 1 entries (1 files):
- jcm-2160574-supplementary.pdf
